# Supplementary material for: Meta-analysis of grain yield QTL identified during agricultural drought in grasses showed consensus
Source: BMC Genomics. 2011 Jun 16;12:319. doi: 10.1186/1471-2164-12-319 (PMC3155843; doi:10.1186/1471-2164-12-319)
Supplement: Additional File 2 — Drought panel lines for QTL validation. This table shows the list of drought panel lines and type of the breeding material. These lines were used for validating the major effect QTLs for grain yield under drought. [file 1471-2164-12-319-S2.XLS]

## Sheet: Additional File 2
Additional File 2. Drought panel lines for QTL validation
S. No.	QTL panel lines	Type
1	IR84984-21-19-62-B-B	Line from mapping population
2	IR84984-83-15-851-B-B	Line from mapping population
3	IR 79971-B-229-B	Breeding line through conventional breeding
4	IR 79971-B-343-B	Breeding line through conventional breeding
5	IR 79971-B-381-B	Breeding line through conventional breeding
6	IR 79971-B-12-B	Breeding line through conventional breeding
7	IR 79971-B-369-B	Breeding line through conventional breeding
8	IR 84170-1733-B	Breeding line through conventional breeding
9	IR 84170-1512-B	Breeding line through conventional breeding
10	IR 84170-1573-B	Breeding line through conventional breeding
11	IR 84170-1541-B	Breeding line through conventional breeding
12	IR 84170-1624-B	Breeding line through conventional breeding
13	IR 84170-1756-B	Breeding line through conventional breeding
14	IR81896-B-B-142	Line from mapping population
15	IR81896-B-B-68	Line from mapping population
16	IR81896-B-B-236	Line from mapping population
17	IR81896-B-B-431	Line from mapping population
18	IR81896-B-B-74	Line from mapping population
19	IR81896-B-B-288	Line from mapping population
20	IR81047-B-106-3-2	Breeding line through conventional breeding
21	IR81047-B-106-4-1	Breeding line through conventional breeding
22	IR81047-B-106-4-3	Breeding line through conventional breeding
23	IR81026-B-86-1-1	Breeding line through conventional breeding
24	IR70210-39-CPA-7-1-1-4-2	Breeding line through conventional breeding
25	IR77080-B-34-3	Breeding line through conventional breeding
26	IR70213-10-CPA-4-2-2-2	Breeding line through conventional breeding
27	DagadDeshi	Traditional drought tolerant donor
28	IR81047-B-106-2-3	Breeding line through conventional breeding
29	IR81023-B-116-1-2	Breeding line through conventional breeding
30	IR81396-B-B-10-1	Breeding line through conventional breeding
31	AUS BAK TULSI	Traditional drought tolerant donor
32	NCS 160	Traditional drought tolerant donor
33	AUS 299	Traditional drought tolerant donor
34	Duwai	Traditional drought tolerant donor
35	Sali AUS	Traditional drought tolerant donor
36	Kali 9	Traditional drought tolerant donor
37	Dular	Traditional drought tolerant donor
38	Kali AUS	Traditional drought tolerant donor
39	IR83614-1005-B-B	Breeding line through conventional breeding
40	IR83614-1006-B-B	Breeding line through conventional breeding
41	IR83372-B-B-133-2	Breeding line through conventional breeding
42	IR83373-B-B-81-2	Breeding line through conventional breeding
43	IR83387-B-B-109-3	Breeding line through conventional breeding
44	IR83405-B-B-23-4	Breeding line through conventional breeding
45	IR83372-B-B-94-4	Breeding line through conventional breeding
46	IR83373-B-B-24-4	Breeding line through conventional breeding
47	Moroberekan	Traditional drought tolerant donor
48	Vandana	Improved variety
49	Way Rarem	Improved variety
50	IR77298-14-1-2	Breeding line through conventional breeding
51	IR64	Improved variety
52	IR77298-5-6-18	Breeding line through conventional breeding
53	Apo	Improved variety
54	Swarna	Improved variety
55	N22	Traditional drought tolerant donor
56	MTU1010	Improved variety
57	Aday sel	Traditional drought tolerant donor
58	IR74371-70-1-1	Improved variety
59	IR74371-54-1-1	Improved variety
60	IR87728-417	Breeding line through conventional breeding
61	IR79971-B-49-B	Breeding line through conventional breeding
62	IR79971-B-141-B	Breeding line through conventional breeding
63	IR82635-B-B-82-2	Breeding line through conventional breeding
64	IR81063-B-94-U3-2	Breeding line through conventional breeding
65	IR82859-B-B-114-3	Breeding line through conventional breeding
66	IR82635-B-B-47-2	Breeding line through conventional breeding
67	IR 72969-143-3-3-6-2	Breeding line through conventional breeding
68	IR 57514-PMI-5-B-1-2	Breeding line through conventional breeding
69	Kali AUS	Traditional drought tolerant donor
70	IR87728-109	Line from mapping population
71	IR87728-185	Line from mapping population
72	IR87728-518	Line from mapping population
73	IR87728-116	Line from mapping population
74	IR87728-341	Line from mapping population
75	IR 86931-B-166	Line from mapping population
76	IR 86931-B-30	Line from mapping population
77	IR 86931-B-414	Line from mapping population
78	IR 86931-B-86	Line from mapping population
79	IR 86931-B-9	Line from mapping population
80	IR 86931-B-586	Line from mapping population
81	IR 86929-B-258	Line from mapping population
82	IR 86929-B-204	Line from mapping population
83	IR 86929-B-430	Line from mapping population
84	IR 86929-B-359	Line from mapping population
85	IR86929-B-223	Line from mapping population
86	IR 86929-B-328	Line from mapping population
87	IR 86918-B-382	Line from mapping population
88	IR 86918-B-439	Line from mapping population
89	IR 86918-B-103	Line from mapping population
90	IR 86918-B-315	Line from mapping population
91	IR 86918-B-168	Line from mapping population
92	IR 86918-B-266	Line from mapping population
93	CT9993-5-10-1M	Breeding line through conventional breeding
	* Note total 92 lines (Kali Aus was inlcuded two times)
