# Supplementary material for: Meta-analysis of grain yield QTL identified during agricultural drought in grasses showed consensus
Source: BMC Genomics. 2011 Jun 16;12:319. doi: 10.1186/1471-2164-12-319 (PMC3155843; doi:10.1186/1471-2164-12-319)
Supplement: Additional File 3 — Amplification of RM523 and RM11943 peak markers of QTL3.2 and QTL1.1 in a set of 92 drought tolerant panel lines. The gel picture shows the amplication of RM523 and RM11943 peak markers of QTL3.2 and QTL1.1 in a set of 92 drought tolerant panel lines. [file 1471-2164-12-319-S3.XLS]

## Sheet: Additional File 3
	100bp Ladder	IR84984-21-19-62-B-B	IR84984-83-15-851-B-B	IR79971-B-229-B	IR79971-B-343-B	IR79971-B-381-B	IR79971-B-12-B	IR79971-B-369-B	IR84170-1733-B	IR84170-1512-B	IR84170-1573-B	IR84170-1541-B	IR84170-1624-B	IR84170-1756-B	IR81896-B-B-142	IR81896-B-B-68	IR81896-B-B-236	IR81896-B-B-431	IR81896-B-B-74	IR81896-B-B-288	IR81047-B-106-3-2	IR81047-B-106-4-1	IR81047-B-106-4-3	IR81026-B-86-1-1	IR70210-36-CPA-7-1-1-4-2	IR77080-B-34-3	IR70213-10-CPA-4-2-2-2	Dagadeshi	IR81047-B-106-2-3	IR81023-B-116-1-2	IR81396-B-B-10-1	AUS BAK TULSI	NCS 160	AUS 229	DUWAI	SALI AUS	KALI 9	DULAR	KALI AUS	IR83614-1005-B-B	IR83614-1006-B-B	IR83372-B-B-133-2	IR83373-B-B-81-2	IR83387-B-B-109-3	IR83405-B-B-23-4	IR83372-B-B-94-4	IR83373-B-B-24-4	MOROBEREKAN	VANDANA
RM523
DTY3.2
	100bp Ladder	WAYRAREM	IR77298-14-1-2	IR64	IR77298-5-6-18	APO	SWARNA	N22	MTU1010	ADAYSEL	IR74371-70-1-1	IR74371-54-1-1	IR87728-417	IR79971-B-49-B	IR79971-B-141-B	IR82635-B-B-82-2	IR81063-B-94-U3-2	IR82859-B-B-114-3	IR82635-B-B-47-2	IR 72969-143-3-3-6-2	IR 57514-PMI-5-B-1-2	Kali Aus	IR87728-109	IR87728-185	IR87728-518	IR87728-116	IR87728-341	IR86931-B-166	IR86931-B-30	IR86931-B-414	IR86931-B-86	IR86931-B-9	IR86931-B-586	IR86929-B-258	IR86929-B-204	IR86929-B-430	IR86929-B-359	IR86929-B-223	IR86929-B-328	IR86918-B-382	IR86918-B-439	IR86918-B-103	IR86918-B-315	IR86918-B-168	IR86918-B-266	CT9993-5-10-M	100bp Ladder
RM523																							IR87728-109
DTY3.2																							IR87728-109
																							IR87728-109
																							IR87728-109
	100bp Ladder	IR84984-21-19-62-B-B	IR84984-83-15-851-B-B	IR79971-B-229-B	IR79971-B-343-B	IR79971-B-381-B	IR79971-B-12-B	IR79971-B-369-B	IR84170-1733-B	IR84170-1512-B	IR84170-1573-B	IR84170-1541-B	IR84170-1624-B	IR84170-1756-B	IR81896-B-B-142	IR81896-B-B-68	IR81896-B-B-236	IR81896-B-B-431	IR81896-B-B-74	IR81896-B-B-288	IR81047-B-106-3-2	IR81047-B-106-4-1	IR81047-B-106-4-3	IR81026-B-86-1-1	IR70210-36-CPA-7-1-1-4-2	IR77080-B-34-3	IR70213-10-CPA-4-2-2-2	Dagadeshi	IR81047-B-106-2-3	IR81023-B-116-1-2	IR81396-B-B-10-1	AUS BAK TULSI	NCS 160	AUS 229	DUWAI	SALI AUS	KALI 9	DULAR	KALI AUS	IR83614-1005-B-B	IR83614-1006-B-B	IR83372-B-B-133-2	IR83373-B-B-81-2	IR83387-B-B-109-3	IR83405-B-B-23-4	IR83372-B-B-94-4	IR83373-B-B-24-4	MOROBEREKAN	VANDANA
RM11943
DTY1.1
	100bp Ladder	WAYRAREM	IR77298-14-1-2	IR64	IR77298-5-6-18	APO	SWARNA	N22	MTU1010	ADAYSEL	IR74371-70-1-1	IR74371-54-1-1	IR87728-417	IR79971-B-49-B	IR79971-B-141-B	IR82635-B-B-82-2	IR81063-B-94-U3-2	IR82859-B-B-114-3	IR82635-B-B-47-2	IR 72969-143-3-3-6-2	IR 57514-PMI-5-B-1-2	Kali Aus	IR87728-109	IR87728-185	IR87728-518	IR87728-116	IR87728-341	IR86931-B-166	IR86931-B-30	IR86931-B-414	IR86931-B-86	IR86931-B-9	IR86931-B-586	IR86929-B-258	IR86929-B-204	IR86929-B-430	IR86929-B-359	IR86929-B-223	IR86929-B-328	IR86918-B-382	IR86918-B-439	IR86918-B-103	IR86918-B-315	IR86918-B-168	IR86918-B-266	CT9993-5-10-M	100bp Ladder
RM11943
DTY1.1
[truncated: 1 more columns]
